# Supplementary material for: Understanding the Mechanism of the Structure-Dependent Mechanical Performance of Carbon-Nanotube-Based Hierarchical Networks from a Deformation Mode Perspective
Source: Nanomaterials (Basel). 2023 Dec 12;13(24):3119. doi: 10.3390/nano13243119 (PMC10745568; doi:10.3390/nano13243119)
Supplement: Supplementary file 1 [file nanomaterials-13-03119-s001.zip]

Archive with 1 entries (1 files):
- nanomaterials-2704364-supplementary.pdf
